# Supplementary material for: Degradation Characteristics and Remediation Ability of Contaminated Soils by Using β-HCH Degrading Bacteria
Source: Int J Environ Res Public Health. 2023 Feb 4;20(4):2767. doi: 10.3390/ijerph20042767 (PMC9957227; doi:10.3390/ijerph20042767)
Supplement: Supplementary file 1 [file ijerph-20-02767-s001.zip]

Archive with 1 entries (1 files):
- ijerph-2199377-supplementary.pdf
